# Supplementary material for: Tumor-Targeted Cell-Penetrating Peptides Reveal That Monomethyl Auristatin E Temporally Modulates the Tumor Immune Microenvironment
Source: Molecules. 2024 Nov 27;29(23):5618. doi: 10.3390/molecules29235618 (PMC11643828; doi:10.3390/molecules29235618)
Supplement: Supplementary file 1 [file molecules-29-05618-s001.zip]

Archive with 1 entries (1 files):
- molecules-3319189-supplementary.pdf
